# Supplementary material for: Highly accurate protein structure prediction for the human proteome
Source: Nature. 2021 Jul 22;596(7873):590–6. doi: 10.1038/s41586-021-03828-1 (PMC8387240; doi:10.1038/s41586-021-03828-1)
Supplement: Supplementary file 4 — Source Data Extended Data Fig. 4 [file 41586_2021_3828_MOESM4_ESM.csv]

6JQX_A
6JQY_A
6JRI_B
6JTI_B
6JV7_A
6JV7_B
6K2F_A
6K3G_B
6K6M_A
6K6S_A
6K6W_C
6K8Z_B
6K9N_A
6KA2_B
6KBD_A
6KBH_A
6KCO_A
6KDD_A
6KFQ_A
6KFS_A
6KFW_A
6KGC_B
6KGZ_A
6KIH_A
6KM9_B
6KOG_A
6KQR_E
6KR5_B
6KRX_A
6KSA_B
6KSI_A
6KTH_A
6KTQ_A
6KU7_A
6KU8_A
6KUI_B
6KV3_B
6KVN_A
6KWS_A
6KYW_A
6KZS_A
6L08_A
6L1Y_A
6L2I_A
6L4B_A
6L4V_A
6L5D_B
6L5M_A
6L7F_A
6L7M_A
6L7N_A
6L8H_A
6L8W_A
6L94_A
6L9I_A
6L9V_A
6LBF_A
6LBJ_B
6LBP_A
6LCJ_A
6LCS_B
6LEI_B
6LFA_A
6LG0_B
6LG1_A
6LJG_A
6LJH_A
6LKB_A
6LKN_A
6LKP_C
6LL7_A
6LL9_A
6LNK_B
6LOL_A
6LON_A
6LPA_A
6LPD_A
6LPM_A
6LR7_B
6LRF_B
6LS9_A
6LUT_A
6LV0_A
6LVP_A
6LVW_A
6LX0_A
6LXH_C
6LY2_B
6M0D_A
6M0U_A
6M1J_A
6M2A_A
6M2M_E
6M2M_J
6M3P_E
6M4P_A
6M5Z_A
6O4P_A
6OBC_B
6OBG_C
6OBM_B
6OBO_D
6OHH_B
6OOL_A
6ORK_A
6OSN_A
6OSV_K
6OZ2_H
6OZ3_H
6OZ3_L
6P3L_A
6P5U_E
6P6S_A
6P6V_A
6P7B_A
6P8T_H
6PMH_A
6PMU_B
6PQ1_A
6PSC_A
6Q1I_B
6QBA_B
6QBT_A
6QPN_A
6QPO_A
6R2Q_C
6R2V_A
6R5J_C
6R5P_A
6R72_D
6RGO_A
6RGO_C
6RS1_A
6S5F_A
6S6F_B
6SF1_B
6SHD_A
6SIF_A
6SJD_A
6SKX_A
6SL7_A
6SLM_A
6SM7_B
6SME_B
6SMO_D
6SP0_A
6SQX_A
6SSR_B
6SW8_A
6SWI_A
6SXH_A
6SY1_B
6SYY_A
6T4V_C
6T85_A
6TC9_A
6TEP_B
6TJ5_A
6TJH_A
6TJI_A
6TK9_A
6TKX_A
6TL4_A
6TLH_A
6TNM_A
6TOR_B
6TRU_B
6TTL_A
6TTR_B
6TTS_B
6U2A_A
6U75_A
6UCD_A
6UI5_A
6UIO_A
6UJ5_B
6UJE_A
6UK5_A
6UKA_A
6UPR_B
6UR7_B
6URA_A
6URF_D
6USS_A
6UST_C
6UUH_A
6UUK_B
6UV6_C
6UV8_A
6UY9_A
6UYM_E
6V6A_A
6V7Y_A
6V8H_A
6V97_B
6VAP_B
6VE6_A
6VE8_A
6VGO_A
6VH9_A
6VJR_A
6VKJ_A
6VLB_B
6VLW_G
6VPD_A
6VPU_B
6VPW_A
6VQ5_B
6VRP_B
6VSP_B
6VVM_A
6VVN_B
6VZQ_D
6VZZ_A
6W29_A
6W2L_A
6W2L_B
6W2O_A
6W3H_D
6W4U_B
6W5G_A
6W78_A
6W7X_A
6W7Z_B
6W80_A
6W90_A
6WA9_N
6WAR_D
6WBD_B
6WC0_A
6WE5_A
6WGD_B
6WGM_A
6WGY_A
6WHP_A
6WI6_A
6WJH_A
6WJM_A
6WK5_B
6WLF_B
6WM5_A
6WNG_A
6WOM_A
6WOP_A
6WP7_D
6WPC_A
6WQX_C
6WSA_A
6WSM_A
6WVV_A
6WW3_A
6WW4_B
6WWC_A
6WY9_B
6X08_K
6X0A_C
6X5X_A
6XB9_A
6XCJ_G
6XDK_D
6XGS_A
6XGT_D
6XHG_A
6XHZ_A
6XIZ_A
6XJ1_B
6XMY_A
6XNU_A
6XR0_M
6XS4_A
6XSX_A
6XSZ_A
6XUT_A
6XWX_B
6XYF_A
6Y1W_A
6Y2H_A
6Y2K_A
6Y2N_A
6Y3X_A
6Y5N_A
6Y8Y_A
6Y93_B
6Y9E_A
6Y9G_A
6Y9T_A
6Y9U_A
6YA1_A
6YC8_A
6YDR_A
6YHM_A
6YIR_A
6YJD_A
6YJO_A
6YMD_A
6YOA_A
6YPB_A
6YPO_A
6YUC_G
6YWN_A
6YXA_A
6YYH_A
6YZ5_F
6Z0K_A
6Z2G_A
6Z3U_E
6Z46_B
6Z4A_A
6Z4U_A
6ZHI_B
6ZHK_A
6ZI8_B
6ZLZ_B
6ZMM_B
6ZQ3_A
6ZRV_B
6ZT4_B
6ZTU_A
6ZXV_A
6ZXW_H
6ZZO_C
6ZZQ_A
7A0V_A
7A40_B
7AAS_A
7AGP_B
7AHP_A
7AKC_A
7AN4_A
7AOB_A
7AQH_A
7AVR_A
7AX7_A
7AYL_A
7B1I_B
7B1R_A
7B1V_A
7B2R_A
7B5V_A
7BML_D
7BOQ_D
7BOV_A
7BQF_A
7BQW_A
7BTG_A
7BUP_B
7BUW_B
7BWF_A
7BWG_A
7BWN_D
7BWX_A
7BY6_A
7BYV_A
7BZB_A
7BZZ_A
7C28_A
7C2P_A
7C83_A
7C8J_A
7C8Z_A
7C8Z_B
7CBF_A
7CBY_C
7CD1_A
7CFL_A
7CO2_A
7COI_A
7CP6_B
7CPO_A
7CQL_A
7CT4_C
7CUY_A
7CWD_A
7CYS_A
7CYZ_B
7D5C_A
7D78_D
7D7P_A
7DA2_E
7DAW_A
7DAW_B
7DD0_B
7DFP_A
7DHD_A
7DIH_A
7DK8_A
7DMB_A
7DNA_A
7E36_B
7JFZ_A
7JH4_A
7JID_A
7JJK_A
7JKB_A
7JNO_A
7JQX_A
7JRQ_A
7JSA_J
7JVB_C
7JWK_C
7K09_D
7K3M_A
7K46_A
7K47_A
7K74_A
7K86_B
7K93_E
7KAV_A
7KBU_A
7KDS_A
7KHX_D
7KJA_A
7KJH_B
7KMU_B
7KMW_A
7KN1_A
7KN5_F
7KSC_A
7L6P_A
7L9R_B
7L9U_A
7LA1_A
7LAP_B
7LBJ_A
7LGO_A
7LL8_C
7NAY_A
7NFU_A
